# Supplementary material for: A Personalized Approach to Adhesion Prevention in Single-Port Access Laparoscopic Surgery: A Randomized Prospective Study Evaluating the Efficacy of Adhesion Barriers and Patient-Specific Risk Factors
Source: J Pers Med. 2025 Feb 12;15(2):68. doi: 10.3390/jpm15020068 (PMC11856206; doi:10.3390/jpm15020068)
Supplement: Supplementary file 1 [file jpm-15-00068-s001.zip]

Archive with 1 entries (1 files):
- jpm-3422890-supplementary.mp4
